# Supplementary material for: Non-invasive monitoring of Aspergillus infections in chronic lung disease patients: a combined serology and HRCT imaging approach
Source: Front Cell Infect Microbiol. 2025 Jun 27;15:1494522. doi: 10.3389/fcimb.2025.1494522 (PMC12245828; doi:10.3389/fcimb.2025.1494522)
Supplement: Supplementary Table 1 — Key clinical and laboratory variables (age, gender, imaging, and serologic data) of all 209 patients included in the final analysis. The table supports subgroup classification and ROC model development. [file Table1.xlsx]

## Sheet: Sheet1
Patient ID	Age	Gender	Clinical Group	IgG (IU/mL)	IgM (IU/mL)	GM (μg/L)	HRCT Score
1	86	Male	CPA	500	52.13	0.25	30
2	72	Male	IPA	500	200.849	3.5038	30
3	78	Male	CPA	500	425.38	0.25	30
4	73	Female	CPA	500	95.64	0.25	25
5	78	Male	CPA	500	46.46	0.333	25
6	78	Male	IPA	500	79.52	1.1241	25
7	67	Male	IPA	500	192.385	0.4889	24
8	78	Male	IPA	452.34	116.45	0.2647	25
9	69	Male	CPA	355.97	81.26	0.3249	30
10	63	Male	CPA	412.35	110.21	0.25	25
11	73	Female	IPA	500	166.41	0.278	20
12	82	Male	IPA	500	284.58	0.25	20
13	83	Male	CPA	500	31.25	0.3187	20
14	58	Female	IPA	473.5	121.48	0.6261	20
15	75	Male	CPA	375.2	85.4108	0.7683	25
16	94	Male	IPA	330.14	82.47	0.2689	25
17	63	Female	CPA	268.54	31.25	0.25	30
18	83	Male	CPA	500	140.71	0.4318	16
19	74	Male	CPA	500	31.25	0.4954	15
20	70	Male	IPA	271.53	31.25	0.25	25
21	72	Male	IPA	249.64	122.09	0.74	24
22	79	Female	IPA	299.46	31.25	0.3596	20
23	60	Male	Colonization	296.91	142.55	0.5357	20
24	84	Male	CPA	224.44	74.83	0.2672	25
25	83	Male	CPA	186.04	105.89	0.3271	30
26	71	Male	CPA	184.19	43.34	0.25	30
27	61	Male	CPA	184.14	216.74	0.25	30
28	70	Male	CPA	214.02	31.25	1.3634	25
29	66	Female	IPA	207.92	66.75	0.737	25
30	64	Female	IPA	172.47	150.02	0.6947	30
31	69	Female	CPA	244.42	312.59	0.2669	20
32	78	Male	CPA	188.94	49.61	0.534	25
33	88	Male	IPA	228.9	31.25	0.811	20
34	82	Female	CPA	500	31.25	0.25	9
35	75	Male	CPA	295.6	67.69	0.25	15
36	65	Female	IPA	147.73	500	0.25	30
37	63	Female	CPA	171.35	429.41	0.4552	25
38	81	Male	Colonization	264.59	163.63	0.25	15
39	63	Male	CPA	131.22	337.61	0.3841	30
40	74	Male	IPA	127.79	238.56	0.25	30
41	72	Male	IPA	118.83	500	0.25	30
42	80	Female	CPA	134.08	171.49	0.3041	25
43	66	Male	IPA	164.985	31.25	0.9325	20
44	76	Female	CPA	164.22	70.26	0.2875	20
45	76	Male	IPA	204.23	31.25	0.6692	16
46	66	Male	CPA	406.11	334.19	0.25	8
47	63	Male	Colonization	154.37	31.25	0.25	20
48	73	Female	IPA	253.21	170.42	0.2793	12
49	52	Female	IPA	117.165	197.555	0.7324	25
50	85	Male	IPA	183.8	59.31	0.7936	15
51	55	Male	IPA	128.17	186.84	0.3804	20
52	77	Male	CPA	157.25	130.59	0.25	16
53	79	Male	CPA	208.68	70.67	0.25	12
54	68	Female	IPA	500	123.4	0.9359	5
55	69	Male	CPA	124.02	31.25	0.5551	20
56	65	Male	IPA	121.85	352.1	0.25	20
57	86	Male	CPA	152.17	248.72	0.25	16
58	80	Male	IPA	202.29	119.14	0.7976	12
59	71	Female	IPA	151.09	140.29	0.3489	16
60	72	Male	IPA	100.62	500	0.4913	24
61	67	Male	IPA	148.4	104.9	0.6036	16
62	78	Male	IPA	78.4	228.11	0.2799	30
63	60	Male	IPA	192.41	31.25	0.6831	12
64	79	Male	CPA	183.79	31.25	0.25	12
65	79	Female	IPA	500	31.25	0.25	4
66	74	Male	IPA	205.23	406.81	0.4335	9
67	74	Male	Colonization	152.54	31.25	0.3188	12
68	89	Female	IPA	149.04	109.79	0.25	12
69	73	Male	CPA	278.26	31.25	0.2775	6
70	74	Male	CPA	198.6	31.25	0.3532	8
71	69	Male	IPA	152.31	243.75	0.25	10
72	80	Female	CPA	126.3	146.85	0.3469	12
73	72	Female	IPA	500	63.52	0.6578	3
74	84	Female	Colonization	497.46	237.26	0.3099	3
75	65	Male	IPA	62.12	199.68	0.25	24
76	63	Male	Colonization	468.41	31.25	0.2867	3
77	71	Male	CPA	151.77	173.01	0.25	9
78	80	Male	Colonization	49.69	31.25	0.25	24
79	71	Male	Colonization	74.24	31.25	0.25	16
80	70	Female	Colonization	47.47	65.72	0.5864	24
81	77	Female	IPA	185.47	31.25	0.25	6
82	79	Male	IPA	55.05	180.37	0.25	20
83	83	Female	Colonization	214.86	34.76	0.25	5
84	77	Male	Colonization	50.96	31.25	0.25	20
85	75	Female	Colonization	500	180.01	0.39	2
86	81	Male	Colonization	41.51	31.25	0.4819	24
87	70	Female	IPA	66.19	133.76	0.25	15
88	55	Male	IPA	31.25	31.25	0.959	30
89	82	Male	IPA	45.31	133.2	0.6743	20
90	65	Male	Colonization	37.2	88.09	0.25	24
91	76	Female	IPA	59.16	151.91	0.25	15
92	73	Male	IPA	70.38	106.93	0.6545	12
93	65	Male	Colonization	52.76	115.13	0.25	16
94	67	Female	Colonization	46.2	31.25	0.4768	18
95	75	Male	Colonization	392.08	130.78	0.25	2
96	82	Male	Colonization	65.23	31.25	0.4913	12
97	81	Male	Colonization	38.71	33.14	0.25	20
98	79	Male	IPA	46.62	125.37	0.4884	16
99	71	Female	CPA	248.63	31.25	0.2947	3
100	71	Male	Colonization	186.3	83.21	0.4468	4
101	66	Male	Colonization	61.76	106.34	0.25	12
102	64	Male	Colonization	44.55	163.21	0.25	16
103	70	Male	Colonization	78.73	156.67	0.25	9
104	70	Female	IPA	231.66	413.06	0.2504	3
105	50	Female	IPA	83.3633	500	0.715	8
106	78	Male	Colonization	221.56	31.25	0.3836	3
107	51	Female	Colonization	53.57	430.83	0.25	12
108	67	Male	Colonization	53.16	67.88	0.25	12
109	73	Female	IPA	62.71	153.61	0.6343	10
110	62	Male	Colonization	39.1	35.84	0.25	16
111	83	Female	IPA	40.56	263.97	0.4888	15
112	84	Female	Colonization	75.38	31.25	0.3063	8
113	63	Male	Colonization	48.82	58.62	0.3406	12
114	62	Female	IPA	192.65	367.1	0.3468	3
115	82	Female	IPA	70.83	119.36	0.7947	8
116	87	Male	Colonization	46.96	31.25	0.25	12
117	70	Male	Colonization	70.44	31.25	0.25	8
118	74	Male	Colonization	45.71	148.25	0.2617	12
119	71	Male	Colonization	66.03	58.76	0.3062	8
120	92	Female	Colonization	43.23	56.34	0.25	12
121	72	Male	IPA	129.24	102.36	0.7238	4
122	81	Male	Colonization	256.01	31.25	0.2953	2
123	70	Female	Colonization	167.81	402.37	0.2918	3
124	81	Male	Colonization	31.25	31.25	0.25	16
125	72	Female	Colonization	500	194.28	0.3773	1
126	68	Male	IPA	123.748	31.25	0.3684	4
127	82	Male	Colonization	40.086	35.1988	0.6416	12
128	60	Male	Colonization	59.76	31.25	0.25	8
129	81	Male	IPA	237.25	31.25	0.3305	2
130	70	Female	IPA	31.25	31.25	0.7735	15
131	74	Male	Colonization	229.67	31.25	0.4261	2
132	78	Male	Colonization	73.29	47.11	0.25	6
133	73	Female	Colonization	145.27	90.28	0.25	3
134	78	Male	Colonization	71.98	46.11	0.3635	6
135	70	Female	IPA	42.0074	134.549	1.2496	10
136	77	Male	Colonization	49.94	31.25	0.25	8
137	61	Male	Colonization	64.01	266.77	0.523	6
138	69	Male	Colonization	41.7	72.17	0.4045	9
139	64	Male	Colonization	92.5236	31.25	0.4922	4
140	70	Male	Colonization	45.52	106.05	0.25	8
141	71	Female	Colonization	66.96	215.37	0.746	5
142	88	Male	Colonization	41.28	85.94	0.25	8
143	76	Female	Colonization	156.99	50.82	0.25	2
144	66	Male	Colonization	75.6	122.76	0.3489	4
145	77	Male	Colonization	301.61	31.25	0.25	1
146	72	Male	Colonization	60.17	115.65	0.25	5
147	69	Male	Colonization	75.17	31.25	0.25	4
148	57	Male	Colonization	66.91	100.02	0.25	4
149	68	Female	Colonization	66.475	43.0396	0.4219	4
150	61	Female	IPA	128.302	120.204	0.8573	2
151	67	Male	Colonization	31.25	72.91	0.25	8
152	73	Male	Colonization	31.25	31.25	0.2902	8
153	64	Male	Colonization	62.13	35.73	0.3788	4
154	64	Male	Colonization	123.15	104.15	0.25	2
155	66	Female	Colonization	60.39	218.67	0.32	4
156	71	Female	Colonization	76.3	59.81	0.4302	3
157	70	Female	Colonization	113.7	214.35	0.25	2
158	86	Male	Colonization	55.53	208	0.3932	4
159	78	Female	Colonization	36.94	76.66	0.3023	6
160	78	Male	IPA	69.75	397.76	0.25	3
161	69	Female	Colonization	50.18	75.41	0.4507	4
162	69	Male	Colonization	64.24	73.52	0.333	3
163	84	Female	IPA	191.75	500	0.25	1
164	79	Male	Colonization	56.48	120.39	0.25	3
165	80	Male	Colonization	41.97	31.25	0.25	4
166	81	Male	Colonization	55.65	64.92	0.25	3
167	70	Female	Colonization	76.12	154.47	0.25	2
168	82	Male	Colonization	75.95	31.25	0.25	2
169	69	Male	Colonization	72.59	74.43	0.25	2
170	70	Female	Colonization	144.94	148.78	0.2645	1
171	70	Male	Colonization	35.95	86.79	0.4507	4
172	72	Male	Colonization	47.16	31.25	0.4235	3
173	75	Male	Colonization	70.56	85.5	0.3185	2
174	74	Male	Colonization	68.85	140.48	0.25	2
175	87	Male	Colonization	45.2	69.37	0.25	3
176	89	Male	Colonization	133.43	31.25	0.25	1
177	76	Female	Colonization	64.92	191.71	0.25	2
178	77	Female	Colonization	31.94	31.25	0.25	4
179	91	Female	Colonization	62.47	233.82	0.25	2
180	70	Female	Colonization	62.17	31.25	0.25	2
181	75	Male	Colonization	61.69	31.25	0.2752	2
182	60	Male	Colonization	61.64	172.19	0.4349	2
183	72	Male	Colonization	40.07	141.1	0.3425	3
184	60	Male	Colonization	59.68	215.73	0.3334	2
185	81	Male	Colonization	57.85	31.25	0.25	2
186	66	Male	Colonization	55.94	31.25	0.25	2
187	67	Female	Colonization	111.867	61.059	0.5842	1
188	84	Male	Colonization	34.03	143.21	0.25	3
189	93	Male	Colonization	48.07	40.21	0.2722	2
190	85	Female	IPA	31.45	190.81	0.25	3
191	75	Male	Colonization	31.25	52.4707	0.3186	3
192	83	Female	IPA	31.25	31.25	1.8408	3
193	66	Female	IPA	31.25	86.54	0.7108	3
194	67	Male	Colonization	45.52	31.25	0.25	2
195	73	Male	Colonization	43.37	118.96	0.25	2
196	71	Male	Colonization	43.1492	298.16	0.25	2
197	76	Female	Colonization	41.27	84.1	0.3863	2
198	73	Female	Colonization	40.14	31.25	0.25	2
199	69	Male	Colonization	39.0443	109.863	0.4277	2
200	78	Male	Colonization	68.87	160.15	0.25	1
201	80	Male	Colonization	33.47	34.32	0.3978	2
202	81	Female	Colonization	63.94	61.23	0.3881	1
203	69	Male	Colonization	31.25	31.25	0.25	2
204	82	Female	Colonization	50.72	64.27	0.25	1
205	69	Female	Colonization	47.49	93.07	0.25	1
206	81	Male	Colonization	43.47	31.25	0.25	1
207	60	Female	Colonization	42.4	185.52	0.25	1
208	57	Male	Colonization	31.25	31.25	0.3087	1
209	65	Female	Colonization	31.25	58.41	0.2604	1
